# Supplementary material for: Skeletal Muscle Measurements Based on Abdominal Computerized Tomography (CT) Predict Risk of Osteoporosis in Incident Hemodialysis Patients
Source: J Clin Med. 2024 Dec 17;13(24):7696. doi: 10.3390/jcm13247696 (PMC11680026; doi:10.3390/jcm13247696)
Supplement: Supplementary file 1 [file jcm-13-07696-s001.zip]

Archive with 1 entries (1 files):
- jcm-3364584-supplementary.pdf
